# Supplementary material for: Association between Adverse Childhood Experiences and Multiple Sclerosis in Icelandic Women—A Population-Based Cohort Study
Source: Brain Sci. 2022 Nov 16;12(11):1559. doi: 10.3390/brainsci12111559 (PMC9688793; doi:10.3390/brainsci12111559)
Supplement: Supplementary file 1 [file brainsci-12-01559-s001.zip]

Archive with 1 entries (1 files):
- brainsci-1975525-supplementary.pdf
